# Supplementary material for: Experimental dataset for the macro-scale compression of Norway Spruce perpendicular to grain direction
Source: Data Brief. 2021 Dec 22;40:107742. doi: 10.1016/j.dib.2021.107742 (PMC8717144; doi:10.1016/j.dib.2021.107742)
Supplement: Supplementary file 1 [file mmc1.txt]

https://zenodo.org/record/5721130?token=eyJhbGciOiJIUzUxMiIsImV4cCI6MTY1MzM0Njc5OSwiaWF0IjoxNjM3NjgxMDkxfQ.eyJkYXRhIjp7InJlY2lkIjo1NzIxMTMwfSwiaWQiOjE4NTI0LCJybmQiOiI5YTUyZDlmNSJ9.LbS6TW-feJQUxilHjo6e3t-aafeTHotfPaEFih1ojXJdMR8cS01MfFz6mTveJlNET1OBBEqLLKXjgtLYFmbIxg

NOTES:
- The link provides anonymous access, no login necessary.
- After opening the link, even though "Restricted Access" is written at the top of the page, "Download" buttons are available next to the list of files. Please use these "Download" buttons to download the data files described in the data article.
- The link expires on May 24th 2022.
- Should the data article be accepted, the dataset access policy will be changed to open access following publication of the data article.
